# Supplementary material for: LncRNA-SNPs in a Brazilian Breast Cancer Cohort: A Case-Control Study
Source: Genes (Basel). 2023 Apr 25;14(5):971. doi: 10.3390/genes14050971 (PMC10217596; doi:10.3390/genes14050971)
Supplement: Supplementary file 1 [file genes-14-00971-s001.zip]

Archive with 4 entries (4 files):
- Sup Figure S1.png
- Supplementary Table S1.xlsx
- Supplementary Table S2.xlsx
- Supplementary Table S3.xlsx
