# Supplementary material for: LncRNA-SNPs in a Brazilian Breast Cancer Cohort: A Case-Control Study
Source: Genes (Basel). 2023 Apr 25;14(5):971. doi: 10.3390/genes14050971 (PMC10217596; doi:10.3390/genes14050971)
Supplement: Supplementary file 1 [file genes-14-00971-s001.zip › Supplementary Table S1.xlsx]

## Sheet: Sheet1
lncRNA	SNP ID
AL117190.2	rs2295389-G
AC020916.1	rs2594714-G
MEG3	rs2295389-G
EMX2OS	rs2901157-G
HORMAD2-AS1	rs188460188-C
LINC00639	rs147032157-A
OR2A1-AS1	rs62485509-T
CRYZL2P-SEC16B	rs575908-C
LINC-PINT	rs4593472-C; rs68056147-A
MIR4435-2HG	rs200484318-G;rs71801447-C
CASC9	rs6472903-T
LINC00536	rs13267382-A
PVT1	rs11780156-T; rs7017073-C
AL358075.2	rs1707302-G
LINC01977	rs745570-A
LINC00511	rs11652463-G
AC093297.2	rs7716600-A;rs138060088-TTGA;rs930395-A
LINC00578	rs7430456-G
CASC16	rs4784227/rs3803662
AC093292.1	rs4415084-T;rs10941679-G
BX324167.1	rs28512361-A
LINC02224	rs4415084-T
AQP4-AS1	rs527616-G
