# Supplementary material for: LncRNA-SNPs in a Brazilian Breast Cancer Cohort: A Case-Control Study
Source: Genes (Basel). 2023 Apr 25;14(5):971. doi: 10.3390/genes14050971 (PMC10217596; doi:10.3390/genes14050971)
Supplement: Supplementary file 1 [file genes-14-00971-s001.zip › Supplementary Table S2.xlsx]

## Sheet: snps_clin_full tabela ingles
Sample ID	Age	Diagnostic	Estrogen receptor (ER) status	Progesterone receptor (PR) status	Human Epidermal Growth Factor Receptor 2 (HER2) status	Ki67 status	Lymph node status	Tumor grade	Tumor size (mm)
1	65	Invasive Lobular Carcinoma (ILC), associated to Lobular Carcinoma in situ (LCIS) (10%)	POS	POS	NEG		NEG	II	17
2	55	Invasive Ductal Carcinoma (IDC)					POS	III	32
3	82	Invasive Ductal Carcinoma (IDC)	POS	POS	NEG		POS	II	45
4	68	colloid carcinoma (50%), associated to Invasive Ductal Carcinoma (20%)	POS	POS	NEG		POS	I	30
5		Invasive Ductal Carcinoma (IDC), associated to Intraductal Carcinoma (40%)	POS	POS	NEG		POS	I	10
6		Invasive Lobular Carcinoma (ILC)
7	79	Invasive Lobular Carcinoma (ILC)					NEG
8		Intraductal Carcinoma (90%), associated to Invasive Ductal Carcinoma (IDC) (10%)					POS	II	13
9	49	Invasive Ductal Carcinoma (IDC), associated to Intraductal Carcinoma					POS	III	20
10	44	Invasive Lobular Carcinoma (ILC)	POS		NEG		NEG	II	27
11	83	Invasive Ductal Carcinoma (IDC), associated to Intraductal Carcinoma (9%)	POS	POS	NEG		POS	II	45
12	66	Invasive Ductal Carcinoma (IDC)	NEG				POS	II	30
13	52	Invasive Lobular Carcinoma (ILC)	POS	POS	NEG		NEG	II	60
14	55	Invasive Ductal Carcinoma (IDC)/ Intraductal Carcinoma/ Paget's disease	POS		POS		NEG	III	35
15	73	bilateral Invasive Ductal Carcinoma (IDC)	POS	POS	NEG		NEG	III	60
16	24	Invasive Ductal Carcinoma (IDC), associated to atypical medullary carcinoma						III	17
17	63	Invasive Ductal Carcinoma (IDC), associated to Intraductal Carcinoma (20%)	NEG	NEG	POS		POS	III	40
18	43	Invasive Ductal Carcinoma (IDC)	POS				POS	II	16
19	55	Invasive Ductal Carcinoma (IDC)						II
20	54	Invasive Ductal Carcinoma (IDC)	NEG				POS	III	30
21	74	Invasive Ductal Carcinoma (IDC)					NEG	I	15
22	54	Invasive Ductal Carcinoma (IDC), associated to Intraductal Carcinoma	POS				POS	II	40
23		Invasive Ductal Carcinoma (IDC), associated to Intraductal Carcinoma
24		Invasive Ductal Carcinoma (IDC)					POS	III	70
25	67	Invasive Ductal Carcinoma (IDC)	POS	POS	NEG		NEG	III	25
26	52	Invasive Ductal Carcinoma (IDC)	POS	POS	NEG		POS	I	35
27	41	Invasive Ductal Carcinoma (IDC), associated to Intraductal Carcinoma	POS				NEG	II	50
28	40	Invasive Ductal Carcinoma (IDC), associated to Intraductal Carcinoma	POS				POS	II	30
29	30	fibrous-breast tissue with poorly-differentiated carcinoma
30	45	Invasive Ductal Carcinoma (IDC)	NEG				POS	III	25
31	50	Invasive ducto-lobular carcinoma						II	9
32	67	Invasive Ductal Carcinoma (IDC), associated to Intraductal Carcinoma	POS	POS	NEG		NEG	II	15
33	22	Invasive Ductal Carcinoma (IDC) with dermic infiltrate						II
34	48	Invasive Ductal Carcinoma (IDC), associated to Lobular Carcinoma in situ (LCIS)	POS	POS	NEG		NEG	I	20
35	83	Invasive lobular carcinoma	POS	POS	NEG		POS	II	80
36	53	Tubulo-lobular invasive carcinoma	POS	POS	NEG		POS	I	18
37		Tubulo-lobular invasive carcinoma					NEG
38	55	Tubulo-lobular invasive carcinoma	POS	POS			-	II	50
39	73	Invasive Ductal Carcinoma (IDC)	POS	NEG	POS		POS	II	20
40		Invasive Ductal Carcinoma (IDC)	POS	POS	POS		NEG	II	22
41		Invasive Ductal Carcinoma (IDC)
42	51	Invasive Ductal Carcinoma (IDC)	POS	POS	POS		NEG	III	15
43	63	Invasive Ductal Carcinoma (IDC), associated to invasive tubular carcinoma (20%)	POS	POS	NEG		NEG	I	40
44	71	Invasive Ductal Carcinoma (IDC)	POS	POS	POS		POS	II	35
45	68	Invasive Ductal Carcinoma (IDC)					POS	III	51
46	34	Invasive Ductal Carcinoma (IDC)					NEG	II	30
47	53	Invasive Ductal Carcinoma (IDC)	POS	POS	NEG		POS	II	70
48	45	Invasive Ductal Carcinoma (IDC)	POS	POS	NEG		POS	III	50
49		Invasive ductal carcinoma (IDC)
50	53	Invasive Ductal Carcinoma (IDC), associated to Intraductal Carcinoma	NEG	NEG	POS		POS	II	40
51	42	Invasive Ductal Carcinoma (IDC), associated to Intraductal Carcinoma	POS	POS	NEG		NEG	I	15
52	46	Invasive Lobular Carcinoma (ILC)	POS	POS	POS		NEG	II	50
53	44	Medullary breast carcinoma	NEG		NEG		POS	III	25
54		Invasive Ductal Carcinoma (IDC)
55	79	Invasive Ductal Carcinoma (right breast) e Invasive Lobular Carcinoma (left breast)					NEG	II	18
56		Invasive Ductal Carcinoma (IDC)						III
57	72	Multicentric invasive ductal carcinoma, associated to Intraductal Carcinoma	POS	POS	POS		NEG	I	35
58	78	Invasive Ductal Carcinoma (IDC), associated to Intraductal Carcinoma (5%)	POS	POS	POS		NEG	II	14
59	50	Invasive Ductal Carcinoma (IDC)	POS	POS	NEG		POS	III	70
60	30	Invasive Ductal Carcinoma (IDC), associated to Intraductal Carcinoma (5%)					NEG	II	25
61	54	Invasive Ductal Carcinoma (IDC)	POS	POS	NEG		POS	II	32
62	48	Invasive Ductal Carcinoma (IDC)	POS		POS		POS	II	22
63	50	Invasive Ductal Carcinoma (IDC), associated to Intraductal Carcinoma	POS				POS	II	50
64	60	Invasive Ductal Carcinoma (IDC), associated to Intraductal Carcinoma (25%)					NEG	II	30
65	79	Invasive Ductal Carcinoma (IDC), associated to Intraductal Carcinoma (5%)	NEG	NEG	POS		NEG	III	28
66	39	Invasive Ductal Carcinoma (IDC), associated to Intraductal Carcinoma	POS	NEG	NEG		POS	II	45
67	57	Invasive Ductal Carcinoma (IDC)	POS	NEG	POS		POS	II	40
68	49	Invasive Ductal Carcinoma (IDC)	POS	POS	NEG		POS	II	25
69	41	Invasive Ductal Carcinoma (IDC), associated to Intraductal Carcinoma (5%)					POS	II	25
70	75	Invasive Ductal Carcinoma (IDC)	POS	POS	NEG		NEG	II	25
71	47	Invasive Ductal Carcinoma (IDC)	POS	POS	POS		POS	III	30
72	43	Invasive Ductal Carcinoma, associated to Paget's disease					POS	II	50
73	74	lntraductal carcinoma, with invasive areas	POS	POS	NEG		NEG	I	60
74	38	Invasive Ductal Carcinoma (IDC)	POS	POS	NEG		POS	II	29
75		Invasive Ductal Carcinoma (IDC)
76	31	Carcinoma (low grade)					POS
77	77	Invasive Lobular Carcinoma (ILC)					NEG	I	20
78	71	Invasive Ductal Carcinoma, associated to Intraductal Carcinoma	POS	POS			POS	I	30
79		Invasive Ductal Carcinoma (IDC)	POS	NEG	NEG		NEG	II	18
80	71	Invasive Ductal Carcinoma (IDC)	POS	POS	POS		POS	III	40
81	53	Invasive Ductal Carcinoma (IDC)					POS	III	14
82	48	Invasive Lobular Carcinoma (ILC)	POS	POS	NEG		POS	III	70
83	36	Mixed mucinous-ductal carcinoma	POS	NEG	POS		POS	III	60
84	58	Invasive Ductal Carcinoma (IDC)	NEG	NEG	POS		POS	III	100
85	66	Invasive Ductal Carcinoma (IDC)	NEG	NEG	NEG		NEG	II	30
86		Invasive Ductal Carcinoma, associated to Ductal Carcinoma in situ (DCIS)					POS	II	37
87	33	Invasive Ductal Carcinoma (IDC)	POS	POS	NEG		NEG	III	40
88	44	Invasive Ductal Carcinoma (IDC)
89	42	Intraductal Carcinoma	POS	POS	NEG		POS	III	34
90	62	Invasive Ductal Carcinoma (IDC)	NEG	POS	NEG	10-15%	NEG	II	15
91	70	Invasive Ductal Carcinoma (IDC)	NEG	NEG	NEG		POS	II	80
92	45	Mixed Invasive Ductal and Lobular Carcinomas (IDC‐L)					POS	II	35
93	67	Invasive Ductal Carcinoma (IDC)	POS	POS	NEG		POS	II	14
94	61	Invasive Ductal Carcinoma (IDC)	POS	POS	NEG		NEG	II	25
95	66	Invasive Ductal Carcinoma (IDC)	POS	POS		5-8 %	POS	I	20
96	57	Invasive Ductal Carcinoma (IDC)	POS	POS	POS	5-8 %	NEG	II	20
97	34	Invasive Ductal Carcinoma (IDC)					NEG	III	30
98	72	mixed Invasive Ductal Carcinoma	POS	POS	NEG	0.05	NEG	II	24
99	83	Invasive Ductal Carcinoma (IDC)	POS	POS	NEG		POS	II	40
100	65	Mixed Invasive Ductal and Lobular Carcinomas (IDC‐L)	POS	POS	NEG	0.2	NEG	II	57
101	45	Invasive Ductal Carcinoma (IDC)	POS	POS	POS	0.05		I	5
102	49	Invasive Ductal Carcinoma associated to Intraductal carcinoma	POS	POS	NEG	10-15%	NEG	II	25
103	82	Invasive Ductal Carcinoma (IDC)	POS	POS	NEG	0.2	NEG	III	25
104	31	Carcinoma intraductal de alto grau	POS	NEG	NEG	0.4	POS	II	25
105	71	Carcinoma (low cell differentiation)	POS	POS	NEG	20-30%	NEG		18
106	64	Invasive Ductal Carcinoma (IDC)	POS	POS	POS	15-20%	POS	III	125
107	45	Invasive Ductal Carcinoma (IDC)	POS	POS	NEG	0.1	POS	II	22
108	74	Invasive Ductal Carcinoma (IDC)	NEG	NEG	NEG	0.4	NEG	III	35
109	73	Invasive Ductal Carcinoma (IDC)	POS	POS	NEG	5-10%	NEG	II	32
110	78	mixed Invasive Ductal and Lobular Carcinomas (IDC‐L)	POS	POS	NEG	0.05	NEG	II	13
111	46	Invasive Ductal Carcinoma (IDC)	POS	POS	NEG	5-10%	POS	II	30
112	42	Ductal Carcinoma in situ associated to invasive micropapillary carcinoma	NEG	NEG	POS	0.2	NEG	II	120
113	55	Ductal carcinoma associated to micropapillary carcinoma	POS	POS	NEG	0.1		II
114	53	Invasive Lobular Carcinoma (ILC)	POS	POS	NEG	0.2	NEG	II	20
115	84	Invasive Ductal Carcinoma (IDC)	NEG	NEG	POS	0.6	POS	III	35
116	81	Invasive Ductal Carcinoma (IDC)	POS	POS	NEG	0.1
117	42	Invasive Ductal Carcinoma (IDC)	POS	POS	NEG	0.2	NEG	II	30
118	34	Invasive Ductal Carcinoma (IDC)	POS	NEG	NEG	60-65%	POS	III	45
119	50	Apocrine invasive ductal carcinoma	NEG	NEG	NEG	10-15%	POS	II	80
120	68	Invasive Ductal Carccinoma (IDC)	POS	POS	NEG	0.15	NEG	II	10
121	59	Invasive Ductal Carccinoma (IDC)	NEG	NEG	NEG	0.6
122	40	Invasive Ductal Carccinoma (IDC)	NEG	NEG	NEG	0.38	NEG	III	17
123	51	Mixed invasive ductal and lobular carcinomas (IDC‐L)	POS	POS	NEG	50-60%	NEG	II	20
124		Invasive Ductal Carcinoma (IDC), associate to Intraducatl Carcinoma
125	46	Invasive Ductal Carcinoma (IDC)	POS	POS	NEG	>10%	POS
126	78	Invasive Ductal Carcinoma (IDC)	POS	POS	NEG	0.1	NEG
127	37	Invasive Ductal Carcinoma (IDC)	POS	POS	NEG	0.8	NEG	II	14
128	65	Invasive Ductal Carcinoma (IDC)	POS	POS	NEG	5-10%	NEG	I	22
129	44	Invasive Ductal Carcinoma (IDC)	POS	POS	NEG	0.6	POS	III	65
130		Invasive Mucinous Carcinoma
131	41	Invasive Ductal Carcinoma (IDC)	POS	POS	NEG	50-60%	POS	II
132	82	Invasive Mucinous Carcinoma	POS	POS	NEG	0.1	NEG	II	14
133	72	Invasive lobular carcinoma (ILC) associated to Ductal Carcinoma in situ (DCIS)	POS	NEG	POS	10 a 15%	POS
134	50	Invasive Ductal Carcinoma (IDC)	POS	POS	NEG	0.3	NEG	II	30
135		Invasive Ductal Carcinoma (IDC)
136	53	Invasive Lobular Carcinoma (ILC)	POS	POS	NEG	5-10%	NEG	II	30
137	59	Solid Papillary Carcinoma	POS	POS	NEG	0.25	NEG	II	44
138	73	Invasive Ductal Carcinoma (IDC)					POS		250
139	27	Invasive Ductal Carcinoma (IDC)	POS	NEG	POS	0.3	NEG	II	12
140	58	Invasive Ductal Carcinoma (IDC)	POS	NEG	NEG	0.55
141	38	Invasive Ductal Carcinoma (IDC)	NEG	NEG	NEG	0.7
142	34	Invasive Lobular Carcinoma (ILC)	POS	POS	NEG	0.05	NEG
143	80	Invasive Lobular Carcinoma (ILC)	POS	POS	NEG	0.1
144	58	Ducto-lobular carcinoma	POS	POS	NEG	0.1	NEG
145	78	Invasive Ductal Carcinoma (IDC)	NEG	NEG	NEG	0.42	NEG
146	55	Invasive Ductal Carcinoma (IDC)	POS	POS	NEG	0.1	NEG
147	48	Invasive Ductal Carcinoma (IDC)	POS	POS	NEG	0.05	POS
148	58	Invasive Ductal Carcinoma (IDC)	POS	POS	NEG	0.1	NEG
149	53	Microinvasive ductal carcinoma	NEG	NEG	NEG	0.5	POS
150	38	Mucinous Carcinoma	POS	POS	NEG	40-50%	POS
151	44	Invasive Ductal Carcinoma (IDC)	POS	POS	NEG	0.25
152	52	Invasive Ductal Carcinoma (IDC)	POS	NEG	POS	0.3	NEG
153	69	Ductal Carcinoma	POS	POS	NEG	0.05	POS
154	71	Invasive Ductal Carcinoma (IDC)	NEG	NEG	NEG	0.3	POS
155	43	Ductal Carcinoma	POS	POS	NEG	5	NEG
156	44	Invasive Lobular Carcinoma (ILC)	POS	POS	POS	0.2	NEG
157	35	Invasive Ductal Carcinoma (IDC)	NEG	NEG	NEG	0.8
158	55	Invasive Ductal Carcinoma (IDC)	POS	POS	NEG	0.05
159	48	Invasive Ductal Carcinoma (IDC)	POS	POS	NEG	0.3	NEG
160	60	Invasive Ductal Carcinoma (IDC)	POS	POS	NEG	15	POS
161	78	Invasive Ductal Carcinoma (IDC)	POS	POS	NEG	0.08	POS
162	55	Invasive Ductal Carcinoma (IDC)	POS	POS	NEG	0.1
163		Invasive ductal Carcinoma (IDC)
164		Invasive Multifocal Micropapilar Carcinoma
165	52	Invasive Ductal Carcinoma (IDC)	POS	POS	NEG	0.18	POS
166	57	Invasive Lobular Carcinoma (ILC)	POS	POS	NEG	0.1	POS
167	48	Invasive Ductal Carcinoma (IDC)	POS	POS		0.4	NEG
168	53	Invasive Ductal Carcinoma (IDC)	POS	POS	POS	0.4	POS
169	48	Invasive carcinoma	NEG	NEG	NEG	0.8	POS
170	50	Invasive Ductal Carcinoma (IDC)	POS	POS	NEG	0.4	POS
171	72	Invasive Ductal Carcinoma (IDC)	POS	POS	NEG	5-10%	NEG
172	76	multicentric invasive ductal carcinoma	POS	POS	NEG	0.3	POS
173	56	Invasive Ductal Carcinoma	POS	NEG	POS	0.8	POS	III	14
174	51	multicentric invasive ductal carcinoma	POS	POS	NEG	0.15	NEG
175	76	Mixed invasive ductal and lobular carcinomas (IDC‐L)	NEG	NEG	POS	0.25	NEG	III	24
176	81	Mixed invasive ductal and lobular carcinomas (IDC‐L)	POS	POS	NEG	15-20%	NEG	II	14
177	50	Ductal Carcinoma in situ (DCIS)	POS	POS		0.5	NEG
178	56	Invasive Ductal Carcinoma (IDC)	POS	POS	POS	0.2	NEG
179	78	Papillary carcinoma	POS	POS	NEG	20-30%	NEG
180		Mucinous Carcinoma
181	49	Invasive Ductal Carcinoma (IDC)
182	65	Invasive Ductal Carcinoma (IDC)	POS	NEG	NEG	0.35	NEG
183	35	Invasive Ductal Carcinoma (IDC)	POS	POS	NEG	0.3	POS
184		Invasive Multifocal Ductal Carcinoma (IDC)
185	47	Ductal Carcinoma In situ (DCIS)	POS	NEG	POS	30-40%	NEG
186	48	Invasive Ductal Carcinoma (IDC)	POS	POS	NEG	0.2	NEG
187	49	Invasive Ductal Carcinoma (IDC)	POS	POS	NEG	0.1	NEG
188	61	Ductal Carcinoma in situ (DCIS)
189	74	Invasive Ductal Carcinoma (IDC)	NEG	NEG	NEG	0.6	POS
190	64	Invasive Ductal Carcinoma (IDC)	NEG	NEG	NEG		NEG
191	46	Invasive Ductal Carcinoma (IDC) (multifocal)	POS	POS	NEG	20-30%	NEG
192	54	Invasive Lobular Carcinoma (ILC)	POS	POS	NEG	5-10%	NEG
193	87	Invasive Ductal Carcinoma (IDC)	NEG	NEG	NEG	90-95%	NEG	III	8
194	62	Invasive Ductal Carcinoma (IDC)	POS	POS	NEG	0.35	NEG	II	15
195	55	Invasive Ductal Carcinoma (IDC)	POS	POS	NEG	0.2	NEG
196	76	Invasive Ductal Carcinoma (IDC)	POS	NEG	POS	40-50%	NEG
197	33	Invasive Mucinous Carcinoma	POS	POS	POS	0.2	POS
198	41	Invasive Ductal Carcinoma (IDC)	NEG	NEG	NEG		NEG
199	63	Invasive Ductal Carcinoma (IDC)	POS	POS	NEG	0.28	POS
200	39	Invasive Ductal Carcinoma (IDC)	NEG	NEG	NEG	0.6	NEG	II	30
201	66	Invasive Ductal Carcinoma (IDC)	POS	POS	NEG	0.1	NEG	I	12
202	88	Ductal Carcinoma	NEG	NEG	POS	0.6	NEG	III	60
203	46	Invasive Ductal Carcinoma (IDC)	POS	NEG			POS	II	11
204	32	Invasive Ductal Carcinoma (IDC)	POS	POS	NEG	0.5	NEG	II	20
205		Invasive Ductal Carcinoma (IDC), associated to multicentric intraductal carcinoma
206	65	Invasive Ductal Carcinoma (IDC)	POS	POS	NEG	0.08	NEG	II	18
207	53	Multicentric invasive ductal carcinoma	NEG	NEG	NEG	0.8	POS	III	20
208	67	Invasive Ductal Carcinoma (IDC)	NEG	NEG	NEG	0.8	POS	III	17
209	46	Invasive Ductal Carcinoma (IDC)	POS	POS	NEG	0.1	NEG	II	28
210	32	Invasive Ductal Carcinoma (IDC)	POS	POS	NEG	8-10%	NEG	II	7
211	48	Invasive Ductal Carcinoma (IDC)	POS	POS	NEG	0.1	NEG	II	20
212	36	Ductal Carcinoma in situ (DCIS)	NEG	NEG	POS	0.4		II	2
213	60	Invasive Ductal Carcinoma (IDC)	POS	POS	NEG	30-40%	NEG	II	13
214	65	Invasive Ductal Carcinoma (IDC)	POS	POS	NEG	0.2	NEG	II	10
215	54	Invasive Ductal Carcinoma (IDC)	NEG	NEG	POS	0.75	NEG	III	21
216	76	Invasive Ductal Carcinoma (IDC)	POS	POS	NEG	0.2	NEG	II	20
217	52	Invasive Ductal Carcinoma (IDC)	NEG	NEG	NEG	0.95	NEG	III	15
218	83	Ductal Carcinoma in situ (DCIS)	POS	POS			NEG	II	20
219	57	Invasive Ductal Carcinoma (IDC)	POS	POS	NEG	0.2	NEG	II	22
220	70	Invasive locular carcinoma (ILC) - bilateral neoplasia	POS	POS	NEG	0.8	POS	III	65
221	39	Invasive poorly-differentiated carcinoma	NEG	NEG	NEG	0.85	POS		40
222	50	Invasive Ductal Carcinoma (IDC)	POS	POS	NEG	0.5	NEG	III	33
223		Invasive Multifocal Ductal Carcinoma, associated to intraductal carcinoma
224	37	Invasive Mucinous Carcinoma	POS	POS	NEG	0.2	NEG	I	28
225	49	Invasive Ductal Carcinoma	POS	POS	NEG	10-15%	NEG	II	23
226	60	Invasive Ductal Carcinoma (IDC)	POS	POS	NEG	20-25%		II	13
227	64	Invasive ductal carcinoma with lobular pattern	POS	POS	NEG	0.3	NEG	II	22
228	25	Poorly-differentiated carcinoma	NEG	NEG	NEG	0.97	NEG	III
229	45	Invasive ductal carcinoma	POS	POS	NEG	0.2	NEG	I	16
230	59	Invasive Ductal Carcinoma (IDC)	NEG	NEG	POS	0.2	NEG	II	21
231	75	Ductal Carcinoma in situ (DCIS)/Invasive Lobular Carcinoma (ILC)	NEG	NEG	NEG	0.13	NEG		10
232	71	Adenoid cystic carcinoma	NEG	NEG	NEG	0.3	NEG	I	45
233	85	Invasive Lobular Carcinoma (ILC)	POS	POS	NEG	0.1	NEG	II	24
234	59	Mixed invasive ductal and lobular carcinomas (IDC‐L)	POS	POS	POS	0.1	NEG	II	23
235	39	Invasive Ductal Carcinoma (IDC)	POS	POS	NEG	30-40%	POS	II	20
236	59	Invasive papillary carcinoma	POS	POS	NEG	0.3	NEG	II	44
237	60	Invasive Ductal Carcinoma (IDC)	POS	POS	NEG	0.3	NEG	II
238	73	Invasive Ductal Carcinoma (IDC)
239	65	Pleomorphic lobular carcinoma					NEG	III	35
240	79	Invasive Carcinoma	POS	POS	NEG
241	72	Invasive carcinoma	POS	POS	NEG	0.23	NEG	I	30
242	64	Invasive Ductal Carcinoma (IDC)	POS	POS	NEG	0.2	NEG	III	16
243	56	Invasive lobular carcinoma	POS	POS	NEG	0.3	POS	II	13
244	60	Intraductal papillary lesion	POS	POS	NEG	5-10%	NEG		31
245	78	Invasive carcinoma	NEG	NEG	NEG	0.5	NEG	III	16
246	55	Invasive Ductal Carcinoma (IDC)	POS	POS	NEG	0.6	NEG	III	33
247	75	Invasive Lobular Carcinoma (ILC)	POS	POS	NEG	0.2	NEG	II	32
248	38	Invasive Ductal Carcinoma (IDC)	POS	POS	NEG	0.6	NEG	III	30
249	80	Invasive Ductal Carcinoma (IDC)	POS	POS	NEG	0.3	NEG	III	42
250	40	Mixed invasive carcinoma	POS	POS	NEG	0.1	POS	II	11
251	65	Invasive Ductal Carcinoma (IDC)	NEG	NEG	NEG	0.6	NEG
252	50	Invasive ductal carcinoma (IDC)	POS	POS	NEG	0.4	NEG	II	13
253	61	Invasive Ductal Carcinoma (IDC)	POS	POS	NEG	0.8	NEG	III	35
254	61	Invasive Ductal Carcinoma (IDC)	POS	POS	NEG	0.4	NEG	III	15
255	70	Invasive Lobular Carcinoma (ILC)	POS	NEG	NEG	0.15	POS	II	50
256	52	Invasive Ductal Carcinoma (IDC)	POS	POS	NEG	10-15%	NEG	II	8
257	66	Invasive Ductal Carcinoma (IDC)	POS	POS	NEG	10-15%	NEG	I	15
258	72	Papillary Ductal carcinoma in situ	POS	POS	NEG	0.11	NEG	II	24
259	76	Invasive Lobular Carcinoma (ILC)	NEG	NEG	POS	0.25	NEG	II	15
260	67	Mixed invasive ductal and lobular carcinomas (IDC‐L)	POS	POS	NEG	0.1	NEG	II	13
261	59	Invasive Ductal Carcinoma (IDC)	POS	POS	NEG	0.07	NEG	II	18
262	74	Invasive Ductal Carcinoma (IDC)	POS	POS	NEG	0.3		II	14
263	69	Invasive Ductal Carcinoma (IDC)	POS	NEG	NEG	0.1		II	12
264	65	Invasive carcinoma	POS	POS	NEG	0.9	NEG	III	13
265	51	Invasive Ductal Carcinoma (IDC)	POS	POS	NEG	0.2	NEG	I	8
266	53	Invasive Ductal Carcinoma (IDC)	POS	POS	NEG	0.5	NEG	II	7
267	80	Invasive Ductal Carcinoma (IDC)	POS	NEG	POS	5-30%	POS	II	30
268	64	Invasive Mucinous Carcinoma	POS	NEG	POS	0.35	NEG	II	15
269	78	Invasive Ductal Carcinoma (IDC)	POS	POS	NEG	0.25	POS	II	27
270	75	Invasive Ductal Carcinoma (IDC)	NEG	NEG	NEG	0.8	POS	III	15
271	60	Invasive Ductal Carcinoma (IDC)	POS	POS	NEG	0.1	NEG	II	18
272	66	Invasive Ductal Carcinoma (IDC)	POS	POS	NEG	0.48	NEG	II	23
273	54	Mixed invasive ductal-lobular carcinoma (IDC-L)	POS	POS	NEG	0.05	NEG	II	20
274	63	Invasive lobular carcinoma (ILC)	POS	POS	NEG	0.35		II	20
275	67	Invasive ductal Carcinoma	POS	POS	NEG	0.47		II	16
276	81	Invasive ductal carcinoma	POS	NEG	NEG	0.58	NEG	II	24
277	63	Intraductal carcinoma	NEG	NEG			NEG		37
278	74	invasive lobular carcinoma	POS	POS	NEG	0.36	NEG	II	45
279	63	invasive lobcular carcinoma	POS	POS	NEG	0.52	NEG	II	17
280	69	invasive ductal carcinoma	POS	POS	NEG	0.12	NEG	I	6
281	45	invasive breat carcinoma	POS	POS	NEG	0.5	NEG	II	20
282	62	invasive breast carcinoma	NEG	NEG	NEG	0.8	POS	III	25
283	76	invasive ductal carcinoma	POS	POS	NEG	0.48	NEG	III	10
284	47	Mixed invasive ductal-lobular carcinoma (IDC-L)	POS	POS	NEG	0.18	NEG	II	20
285	67	invasive ductal carcinoma	POS	POS	NEG	0.09	POS	II	18
286	44	invasive breast carcinoma	POS	POS	NEG		POS	I	42
287	68	invasive breast carcinoma	POS	POS	NEG	0.38		II	14
288	79	invasive breast carcinoma	POS	POS	POS	0.1	POS	II	6
289	72	invasive ductal carcinoma	POS	POS	NEG	0.55	NEG	III	33
290	63	invasive ductal carcinoma	POS	NEG	NEG	0.7		III	35
291	64	invasive ductal carcinoma	POS	POS	NEG	0.17	NEG	II	9
