# Supplementary material for: LncRNA-SNPs in a Brazilian Breast Cancer Cohort: A Case-Control Study
Source: Genes (Basel). 2023 Apr 25;14(5):971. doi: 10.3390/genes14050971 (PMC10217596; doi:10.3390/genes14050971)
Supplement: Supplementary file 1 [file genes-14-00971-s001.zip › Supplementary Table S3.xlsx]

## Sheet: Planilha1
SAMPLE	MENOPAUSE		MUTATION IN CANCER PREDISPOSITION GENES	PREVIOUS HISTORY OF CANCER			RELATIVE WITH CANCER		SMOKE HABIT
NUMBER	YES, NO, N.I	AGE		YES, NO, N.I	BREAST CA	OTHER CA	DEGREE OF KINSHIP	CA TYPE	YES, NO, N.I
1	Yes	46 years	Yes: R337H TP53	No			F.D and S.D	BREAST CA	N.I
2	N.I	-	N.I	N.I			N.I	-	N.I
3	Yes	48 years	No	No	-	-	No		N.I
4	No	-	N.I	N.I	-	-	N.I	-	N.I
5	Yes	55 years	N.I	N.I	-	-	N.I	-	N.I
6	N.I	-	N.I	N.I	-	-	N.I	-	N.I
7	No	-	N.I	N.I	-	-	N.I	-	N.I
8	N.I	-	N.I	No			N.I	-	N.I
9	No	-	N.I	N.I	-	-	S.D	BREAST CA	N.I
10	N.I	-	N.I	No			N.I	-	N.I
11	Yes	50 years	N.I	N.I	-	-	F.D and S.D	BREAST CA, OTHERS	Yes
12	N.I	-	N.I	N.I	-	-	N.I	-	N.I
13	No	-	N.I	N.I	-	-	N.I	-	N.I
14	N.I	-	N.I	No			N.I	-	N.I
15	No	-	N.I	No			S.D	BREAST CA	Yes
16	Yes	49 years	N.I	N.I	-	-	F.D	BREAST CA	No
17	N.I	-	N.I	N.I	-	-	N.I	-	N.I
18	N.I	-	N.I	N.I	-	-	N.I	-	N.I
19	N.I	-	N.I	No			N.I	-	N.I
20	Hysterectomy	46 years	N.I	N.I	-	-	F.D	BREAST CA	N.I
21	Yes	52 years	N.I	N.I	-	-	N.I	-	No
22	Yes	50 years	N.I	N.I	-	-	N.I	-	N.I
23	N.I	-	N.I	No			N.I	-	N.I
24	Yes	50 years	N.I	N.I	-	-	F.D	BREAST CA	N.I
25	N.I	-	N.I	N.I	-	-	N.I	-	N.I
26	N.I	-	N.I	N.I	-	-	N.I	-	N.I
27	N.I	-	N.I	N.I	-	-	N.I	-	N.I
28	N.I	-	N.I	N.I	-	-	N.I	-	N.I
29	N.I	-	N.I	N.I	-	-	N.I	-	N.I
30	N.I	-	N.I	N.I	-	-	N.I	-	N.I
31	N.I	-	N.I	N.I	-	-	N.I	-	N.I
32	N.I	-	N.I	N.I	-	-	N.I	-	N.I
33	N.I	-	N.I	No			N.I	-	N.I
34	Hysterectomy	34 years	N.I	N.I	-	-	F.D and S.D	BREAST CA, OTHERS	N.I
35	N.I	-	N.I	N.I	-	-	N.I	-	N.I
36	N.I	-	N.I	N.I	-	-	N.I	-	N.I
37	N.I	-	N.I	N.I	-	-	N.I	-	N.I
38	N.I	-	N.I	N.I	-	-	N.I	-	N.I
39	N.I	-	N.I	N.I	-	-	N.I	-	N.I
40	N.I	-	N.I	N.I	-	-	N.I	-	N.I
41	Yes	50 years	N.I	No			N.I	-	Yes
42	Hysterectomy	41 years	N.I	N.I	-	-	F.D and S.D	BREAST CA, OTHERS	N.I
43	N.I	-	N.I	N.I	-	-	N.I	-	N.I
44	N.I	-	N.I	N.I	-	-	N.I	-	N.I
45	N.I	-	N.I	N.I	-	-	N.I	-	N.I
46	N.I	-	N.I	N.I	-	-	N.I	-	N.I
47	N.I	-	N.I	N.I	-	-	N.I	-	N.I
48	N.I	-	N.I	N.I	-	-	N.I	-	N.I
49	N.I	-	N.I	N.I	-	-	N.I	-	N.I
50	N.I	-	N.I	N.I	-	-	N.I	-	N.I
51	N.I	-	N.I	No			N.I	-	N.I
52	Yes	57 years	N.I	N.I	-	-	F.D	OTHERS	N.I
53	N.I	-	N.I	N.I	-	-	N.I	-	N.I
54	N.I	-	N.I	N.I	-	-	N.I	-	N.I
55	No	-	N.I	No			N.I	-	N.I
56	No	-	N.I	No			F.D and S.D	BREAST CA	N.I
57	No	-	N.I	N.I	-	-	F.D and S.D	BREAST CA	N.I
58	N.I	-	N.I	N.I	-	-	N.I	-	N.I
59	N.I	-	N.I	N.I	-	-	N.I	-	N.I
60	N.I	-	N.I	N.I	-	-	N.I	-	N.I
61	No	-	N.I	N.I	-	-	N.I	-	Yes
62	N.I	-	N.I	N.I	-	-	N.I	-	N.I
63	N.I	-	N.I	N.I	-	-	N.I	-	N.I
64	No		N.I	N.I	-	-	N.I	-	N.I
65	N.I	-	N.I	No			N.I	-	Yes
66	Hysterectomy	54 years	N.I	N.I	-	-	F.D	BREAST CA, OTHERS	N.I
67	No	-	N.I	N.I	-	-	N.I	-	No
68	No	-	N.I	N.I	-	-	N.I	-	N.I
69	Yes	55 years	N.I	N.I	-	-	N.I	-	N.I
70	N.I	-	N.I	N.I	-	-	N.I	-	N.I
71	N.I	-	N.I	N.I	-	-	N.I	-	N.I
72	Yes	52 years	N.I	N.I	-	-	N.I	-	N.I
73	N.I	-	N.I	N.I	-	-	N.I	-	N.I
74	N.I	-	N.I	No			N.I	-	N.I
75	No	-	N.I	N.I	-	-	S.D	BREAST CA, OTHERS	N.I
76	N.I	-	N.I	No			N.I	-	N.I
77	No	-	N.I	N.I	-	-	S.D	BREAST CA	N.I
78	N.I	-	No	N.I	-	-	N.I	-	N.I
79	N.I	-	N.I	No			N.I	-	N.I
80	Hysterectomy	27 years	N.I	No			S.D	BREAST CA	N.I
81	No	-	N.I	N.I	-	-	No		N.I
82	N.I	-	N.I	N.I	-	-	N.I	-	N.I
83	N.I	-	N.I	N.I	-	-	N.I	-	N.I
84	N.I	-	N.I	No			N.I	-	N.I
85	Yes	54 years	N.I	N.I	-	-	F.D	BREAST CA	N.I
86	Hysterectomy	52 years	N.I	N.I	-	-	N.I	-	N.I
87	Yes	50 years	N.I	No			N.I	-	N.I
88	No	-	N.I	N.I	-	-	F.D	OTHERS	N.I
89	N.I	-	N.I	N.I	-	-	N.I	-	N.I
90	Hysterectomy	46 years	N.I	N.I	-	-	N.I	-	N.I
91	N.I	-	N.I	N.I	-	-	N.I	-	N.I
92	N.I	-	N.I	N.I	-	-	N.I	-	N.I
93	N.I	-	N.I	N.I	-	-	N.I	-	N.I
94	N.I	-	N.I	No			N.I	-	N.I
95	Yes	53 years	N.I	N.I	-	-	No		N.I
96	N.I	-	N.I	N.I	-	-	N.I	-	N.I
97	N.I	-	N.I	No			N.I	-	N.I
98	No	-	N.I	N.I	-	-	F.D and S.D	BREAST CA	N.I
99	N.I	-	N.I	N.I	-	-	N.I	-	N.I
100	N.I	-	N.I	N.I	-	-	N.I	-	N.I
101	Hysterectomy	42 years	N.I	No			N.I	-	N.I
102	Hysterectomy	48 years	N.I	N.I	-	-	F.D	BREAST CA	N.I
103	Yes	43 years	N.I	N.I	-	-	N.I	-	N.I
104	No	-	N.I	N.I	-	-	N.I	-	N.I
105	N.I	-	N.I	N.I	-	-	N.I	-	N.I
106	N.I	-	N.I	N.I	-	-	N.I	-	N.I
107	N.I	-	N.I	N.I	-	-	N.I	-	N.I
108	No		N.I	N.I	-	-	N.I	-	N.I
109	N.I	-	N.I	N.I	-	-	N.I	-	N.I
110	Yes	45 years	N.I	N.I	-	-	N.I	-	No
111	N.I	-	N.I	N.I	-	-	N.I	-	N.I
112	N.I	-	N.I	N.I	-	-	N.I	-	N.I
113	N.I	-	N.I	N.I	-	-	N.I	-	N.I
114	N.I	-	N.I	N.I	-	-	N.I	-	N.I
115	No	-	N.I	N.I	-	-	N.I	-	N.I
116	N.I	-	N.I	N.I	-	-	N.I	-	N.I
117	N.I	-	N.I	N.I	-	-	N.I	-	N.I
118	N.I	-	N.I	N.I	-	-	N.I	-	N.I
119	N.I	-	N.I	N.I	-	-	N.I	-	N.I
120	N.I	-	N.I	N.I	-	-	N.I	-	N.I
121	N.I	-	N.I	N.I	-	-	N.I	-	N.I
122	No		N.I	N.I	-	-	N.I	-	N.I
123	N.I	-	N.I	N.I	-	-	N.I	-	N.I
124	N.I	-	N.I	N.I	-	-	N.I	-	N.I
125	N.I	-	N.I	N.I	-	-	N.I	-	N.I
126	Hysterectomy	36 years	N.I	N.I	-	-	N.I	-	N.I
127	N.I	-	N.I	N.I	-	-	N.I	-	N.I
128	N.I	-	N.I	N.I	-	-	N.I	-	N.I
129	N.I	-	N.I	N.I	-	-	N.I	-	N.I
130	N.I	-	N.I	No			N.I	-	N.I
131	No	-	N.I	N.I	-	-	F.D and S.D	BREAST CA	No
132	N.I	-	N.I	N.I	-	-	N.I	-	Yes
133	N.I	-	N.I	N.I	-	-	N.I	-	N.I
134	N.I	-	N.I	N.I	-	-	N.I	-	N.I
135	Yes	46 years	N.I	N.I	-	-	N.I	-	N.I
136	N.I	-	N.I	N.I	-	-	N.I	-	N.I
137	No	-	N.I	No			S.D	OTHERS	No
138	Hysterectomy	50 years	N.I	No			F.D	BREAST CA, OTHERS	No
139	N.I	-	N.I	N.I	-	-	N.I	-	N.I
140	Hysterectomy	55 years	N.I	N.I	-	-	N.I	-	No
141	Yes	54 years	N.I	N.I	-	-	N.I	-	N.I
142	N.I	-	N.I	N.I	-	-	N.I	-	N.I
143	N.I	-	N.I	No			N.I	-	N.I
144	Yes	48 years	N.I	N.I	-	-	F.D and S.D	BREAST CA	N.I
145	N.I	-	N.I	No			N.I	-	N.I
146	N.I	-	N.I	N.I	-	-	F.D and S.D	BREAST CA	N.I
147	No		N.I	No			N.I	-	No
148	No		N.I	No			F.D and S.D	OTHERS	No
149	No		N.I	No			S.D	BREAST CA, OTHERS	N.I
150	Yes	48 years	N.I	No			S.D	BREAST CA, OTHERS	Yes
151	Yes	48 years	N.I	No			No		No
152	Yes	48 years	N.I	No			F.D	BREAST CA	N.I
153	No	-	N.I	N.I	-	-	F.D	OTHERS	No
154	N.I	-	N.I	N.I	-	-	N.I	-	N.I
155	No	-	Yes, BRCA2	No			N.I	-	No
156	No	-	N.I	No			F.D	OTHERS	N.I
157	No	-	N.I	Yes		X	F.D	OTHERS	N.I
158	No	-	N.I	No			N.I	-	No
159	N.I	-	N.I	N.I	-	-	F.D	BREAST CA	No
160	N.I	-	N.I	N.I	-	-	N.I	-	N.I
161	No	-	N.I	N.I	-	-	N.I	-	No
162	No	-	N.I	Yes		X	N.I	-	N.I
163	N.I	-	N.I	No			N.I	-	No
164	No		N.I	No			S.D	OTHERS	No
165	Hysterectomy	45 years	N.I	No			S.D	BREAST CA	No
166	No	-	N.I	N.I	-	-	S.D	BREAST CA	Yes
167	N.I	-	N.I	No			N.I	-	N.I
168	Yes	58 years	N.I	N.I	-	-	F.D	BREAST CA, OTHERS	No
169	N.I	-	N.I	No			N.I	-	N.I
170	Hysterectomy	58 years	N.I	No			F.D	OTHERS	N.I
171	No	-	N.I	No			No		No
172	Yes	N.I	N.I	No			F.D	BREAST CA	N.I
173	Yes	50 years	N.I	N.I	-	-	F.D	BREAST CA	N.I
174	No	-	N.I	No			N.I	-	No
175	Yes	51 years	N.I	No			S.D	BREAST CA, OTHERS	Yes
176	Yes	47 years	N.I	N.I	-	-	F.D	BREAST CA	N.I
177	Yes	49 years	N.I	No			N.I	-	Yes
178	Yes	57 years	N.I	No			F.D	BREAST CA	N.I
179	No	-	N.I	No			No		No
180	Yes	40 years	N.I	N.I	-	-	F.D	OTHERS	No
181	No	-	Yes, BRCA1	No			N.I	-	No
182	No	-	N.I	No			No		No
183	Yes	52 years	N.I	No			F.D	BREAST CA	No
184	Yes	42 years	N.I	N.I	-	-	S.D	BREAST CA	No
185	Hysterectomy	58 years	N.I	No			N.I	-	No
186	No	-	N.I	No			F.D	OTHERS	No
187	No	-	N.I	N.I	-	-	S.D	OTHERS	Yes
188	No	-	N.I	No			N.I	-	No
189	Hysterectomy	39 years	N.I	N.I	-	-	S.D	OTHERS	No
190	N.I	-	N.I	No			N.I	-	N.I
191	No	-	N.I	No			S.D	BREAST CA, OTHERS	N.I
192	No	-	Yes, BRCA1	No			F.D and S.D	BREAST CA	N.I
193	No	-	N.I	N.I	-	-	F.D	OTHERS	No
194	Yes	50 years	N.I	N.I	-	-	N.I	-	No
195	Yes	40 years	N.I	N.I	-	-	N.I	-	N.I
196	Hysterectomy	41 years	N.I	No			N.I	-	No
197	N.I	-	N.I	No			S.D	OTHERS	No
198	No	-	N.I	No			S.D	BREAST CA, OTHERS	N.I
199	Yes	51 years	N.I	No			S.D	OTHERS	Yes
200	Hysterectomy	41 years	N.I	Yes		X	F.D	OTHERS	No
201	N.I	-	N.I	N.I	-	-	N.I	-	No
202	N.I	-	N.I	No			N.I	-	No
203	No	-	N.I	No			S.D	OTHERS	N.I
204	N.I	-	N.I	No			F.D	BREAST CA	N.I
205	No	-	N.I	N.I	-	-	F.D	BREAST CA	No
206	Hysterectomy	50 years	N.I	No			N.I	-	N.I
207	Yes	50 years	N.I	No			F.D	OTHERS	No
208	N.I	-	N.I	N.I	-	-	F.D	OTHERS	No
209	No	-	N.I	Yes	X		N.I	-	No
210	N.I	-	N.I	No			N.I	-	N.I
211	N.I	-	N.I	N.I	-	-	F.D and S.D	BREAST CA, OTHERS	No
212	No	-	N.I	No			N.I	-	Yes
213	Hysterectomy	52 years	N.I	N.I	-	-	F.D and S.D	BREAST CA, OTHERS	N.I
214	Yes	51 years	N.I	No			N.I	-	N.I
215	No	-	N.I	Yes	X		F.D and S.D	BREAST CA	No
216	Hysterectomy	35 years	N.I	N.I	-	-	N.I	-	Yes
217	No	-	N.I	N.I	-	-	S.D	BREAST CA, OTHERS	No
218	No	-	Yes, BRCA2	Yes	X		N.I	-	No
219	No	-	N.I	Yes	X		N.I	-	Yes
220	Yes	48 years	N.I	N.I	-	-	N.I	-	No
221	Hysterectomy	61 years	N.I	N.I	-	-	N.I	-	No
222	No	-	N.I	No			N.I	-	No
223	N.I	-	N.I	N.I	-	-	F.D and S.D	BREAST CA	No
224	Yes	N.I	N.I	Yes	X	X	N.I	-	N.I
225	N.I	-	N.I	N.I	-	-	N.I	-	N.I
226	No	-	Yes, BRCA2	No			N.I	-	No
227	Yes	43 years	Yes, BRCA1	No			F.D and S.D	BREAST CA	No
228	N.I	-	N.I	No			No		N.I
229	No	-	N.I	No			F.D	OTHERS	No
230	N.I	-	N.I	Yes	X		No		Yes
231	N.I	-	No	No			N.I	-	N.I
232	No	-	N.I	N.I	-	-	F.D	OTHERS	No
233	No	-	N.I	No			N.I	-	No
234	Yes	55 years	N.I	No			S.D	BREAST CA	N.I
235	No	-	N.I	Yes		X	S.D	BREAST CA	No
236	Hysterectomy	N.I	N.I	N.I	-	-	F.D and S.D	BREAST CA, OTHERS	N.I
237	Hysterectomy	39 years	N.I	No			F.D and S.D	BREAST CA, OTHERS	No
238	No	-	Yes, TP53	No			S.D	BREAST CA	No
239	No	-	N.I	No			F.D and S.D	BREAST CA, OTHERS	No
240	No	-	N.I	Yes	X		N.I	-	No
241	Yes	N.I	N.I	No			N.I	-	N.I
242	N.I	-	N.I	No			F.D	OTHERS	No
243	Hysterectomy	51 years	N.I	No			S.D	OTHERS	No
244	Yes	49 years	N.I	N.I	-	-	S.D	BREAST CA	No
245	Yes	58 years	N.I	No			N.I	-	No
246	No	-	N.I	N.I	-	-	F.D and S.D	BREAST CA, OTHERS	No
247	No	-	N.I	No			N.I	-	No
248	Yes	N.I	N.I	No			F.D and S.D	BREAST CA, OTHERS	N.I
249	No	-	N.I	N.I	-	-	F.D and S.D	BREAST CA, OTHERS	Yes
250	Yes	46 years	N.I	No			N.I	-	No
251	Yes	55 years	N.I	No			F.D and S.D	OTHERS	N.I
252	Hysterectomy	32 years	N.I	No			S.D	OTHERS	No
253	No	-	N.I	No			S.D	BREAST CA	No
254	N.I	-	N.I	No			N.I	-	N.I
255	Yes	N.I	N.I	N.I	-	-	F.D	BREAST CA	No
256	Yes	51 years	N.I	No			N.I	-	No
257	Yes	56 years	Yes, BRCA2	N.I	-	-	F.D and S.D	BREAST CA, OTHERS	No
258	No	-	N.I	Yes		X	N.I	-	No
259	Yes	N.I	No	N.I	-	-	S.D	BREAST CA	No
260	No	-	N.I	No			N.I	-	N.I
261	No	-	Yes, VUS TP53	No			S.D	OTHERS	No
262	Yes	38 years	N.I	No			S.D	BREAST CA	No
263	Yes	50 years	N.I	N.I	-	-	F.D	OTHERS	No
264	N.I	-	N.I	No			N.I	-	N.I
265	Yes	55 years	N.I	N.I	-	-	S.D	BREAST CA	N.I
266	Yes	N.I	Yes, BRCA1	No			N.I	-	Yes
267	N.I	-	N.I	No			S.D	BREAST CA	N.I
268	Yes	50 years	N.I	Yes	X		F.D and S.D	BREAST CA	N.I
269	Yes	48 years	Yes, BRCA1	No			N.I	-	N.I
270	No	-	No	No			F.D and S.D	BREAST CA	No
271	Yes	49 years	Yes, R337H	No			F.D and S.D	BREAST CA, OTHERS	N.I
272	Yes	55 years	N.I	No			S.D	OTHERS	No
273	No	-	N.I	No			S.D	BREAST CA, OTHERS	No
274	N.I	-	N.I	No			S.D	BREAST CA	Yes
275	Hysterectomy	N.I	N.I	No			F.D	BREAST CA	Yes
276	Yes	50 years	N.I	N.I	-	-	F.D and S.D	BREAST CA, OTHERS	No
277	No	-	N.I	No			N.I	-	No
278	No	-	N.I	No			S.D	OTHERS	No
279	Yes	50 years	N.I	No			S.D	BREAST CA	No
280	N.I	-	N.I	N.I	-	-	No	No	No
281	N.I	-	N.I	N.I	-	-	N.I	-	N.I
282	N.I	-	N.I	N.I	-	-	N.I	-	N.I
283	Hysterectomy	46 years	N.I	No			N.I	-	N.I
284	No	-	N.I	N.I	-	-	S.D	BREAST CA	N.I
285	Yes	49 years	N.I	No			N.I	-	No
286	Yes	40 years	N.I	No			S.D	BREAST CA	N.I
287	N.I	-	N.I	No			F.D	BREAST CA	No
288	Yes	47 years	N.I	No			S.D	BREAST CA	N.I
289	N.I	-	N.I	No			F.D and S.D	BREAST CA, OTHERS	N.I
290	N.I	-	N.I	No			No	No	N.I
291	Yes	42 years	N.I	No			No	No	No
292	Yes	N.I	N.I	No			F.D	OTHERS	No
293	Yes	50 years	N.I	No			S.D	BREAST CA	No
294	N.I	-	N.I	N.I	-	-	S.D	BREAST CA	No
295	Yes	50 years	N.I	No			N.I	-	N.I
296	Yes	53 years	N.I	No			No	No	No
297	N.I	-	N.I	No			No	No	No
298	N.I	-	N.I	N.I	-	-	S.D	BREAST CA	N.I
299	Yes	50 years	N.I	N.I	-	-	N.I	-	No
300	Yes	N.I	N.I	N.I	-	-	N.I	-	Yes
301	No	-	N.I	N.I	-	-	N.I	-	N.I
302	Yes	55 years	N.I	Yes	X		N.I	-	N.I
303	N.I	-	N.I	Yes	X		F.D	OTHERS	N.I
304	Hysterectomy	38 years	N.I	N.I	-	-	F.D	BREAST CA	N.I
305	Yes	50 years	N.I	N.I	-	-	N.I	-	No
306	Yes	45 years	1 VUS RET and 2 VUS SLX4	No			N.I	-	No
307	Yes	50 years	N.I	Yes	X		F.D	BREAST CA	No
308	Yes	N.I	N.I	N.I	-	-	S.D	BREAST CA	Yes
309	Yes	50 years	N.I	No			N.I	-	No
310	Hysterectomy	N.I	N.I	N.I	-	-	S.D	BREAST CA	N.I
311	N.I	-	N.I	No			N.I	-	N.I
312	N.I	-	N.I	N.I	-	-	F.D	OTHERS	No
313	Yes	40 years	N.I	No			N.I	-	N.I
314	No	-	N.I	No			S.D	BREAST CA	No
315	N.I	-	N.I	N.I	-	-	F.D and S.D	BREAST CA, OTHERS	No
316	N.I	-	N.I	No			N.I	-	Yes
317	N.I	-	Yes, PALBB2	No			F.D	BREAST CA	No
318	No	-	N.I	Yes	X		F.D and S.D	OTHERS	No
319	N.I	-	N.I	No			N.I	-	N.I
320	Yes	46 years	N.I	No			S.D	OTHERS	No
321	N.I	-	N.I	N.I	-	-	No	No	No
322	No	-	N.I	No			N.I	-	N.I
323	Yes	50 years	Yes, BRIP1	No			F.D	OTHERS	No
324	Hysterectomy	40 years	N.I	No			F.D	OTHERS	N.I
325	Yes	40 years	N.I	No			F.D and S.D	BREAST CA, OTHERS	No
326	N.I	-	N.I	No			F.D	BREAST CA, OTHERS	No
327	Hysterectomy	30 years	N.I	No			S.D	BREAST CA	N.I
328	Yes	52 years	N.I	Yes		X	F.D and S.D	BREAST CA	No
329	Yes	N.I	N.I	No			N.I	-	N.I
330	N.I	-	N.I	No			F.D	OTHERS	N.I
331	Yes	50 years	N.I	No			F.D and S.D	BREAST CA, OTHERS	No
332	N.I	-	N.I	No			F.D	BREAST CA	N.I
333	N.I	-	N.I	N.I	-	-	No	No	No
334	No	-	Yes, BRCA2	N.I	-	-	N.I	-	No
335	N.I	-	N.I	N.I	-	-	N.I	-	N.I
336	Yes	50 years	N.I	No			N.I	-	No
337	No		N.I	N.I	-	-	S.D	BREAST CA	No
338	Yes	50 years	N.I	N.I	-	-	N.I	-	No
339	No	-	Yes, BRCA1	Yes	X		N.I	-	No
340	N.I	-	N.I	No			N.I	-	N.I
341	N.I	-	N.I	Yes			No	No	No
342	Yes	49 years	No	No			F.D and S.D	BREAST CA, OTHERS	No
343	Yes	50 years	N.I	No			F.D	BREAST CA	N.I
344	Yes	48 years	N.I	N.I	-	-	S.D	BREAST CA	No
